# Supplementary material for: Discovery of Ongoing Selective Sweeps within Anopheles Mosquito Populations Using Deep Learning
Source: Mol Biol Evol. 2020 Oct 6;38(3):1168–83. doi: 10.1093/molbev/msaa259 (PMC7947845; doi:10.1093/molbev/msaa259)
Supplement: msaa259_Supplementary_Data [file msaa259_supplementary_data.zip]

Archive with 3 entries (3 files):
- Supplemental Figures.pdf
- Tables S1-5.pdf
- Tables S6-7.xlsx
