# Supplementary material for: Discovery of Ongoing Selective Sweeps within Anopheles Mosquito Populations Using Deep Learning
Source: Mol Biol Evol. 2020 Oct 6;38(3):1168–83. doi: 10.1093/molbev/msaa259 (PMC7947845; doi:10.1093/molbev/msaa259)
Supplement: msaa259_Supplementary_Data [file msaa259_supplementary_data.zip › Tables S6-7.xlsx]

## Sheet: Table S6
Table S6. Statistically significant enrichments of selective sweeps within GO term annotations for each empirical mosquito population dataset.
			A	O	M					B	F	M					B	F	S					C	M	S					G	A	S					G	N	S					G	W	A
		GO term	function	count	enrichment	q-value			GO term	function	count	enrichment	q-value			GO term	function	count	enrichment	q-value			GO term	function	count	enrichment	q-value			GO term	function	count	enrichment	q-value			GO term	function	count	enrichment	q-value			GO term	function	count	enrichment	q-value
	all four sweep states							all four sweep states							all four sweep states							all four sweep states							all four sweep states							all four sweep states							all four sweep states
	:molecular function							:cellular components							:biological processes							:biological processes							:cellular components							:cellular components							:cellular components
		GO:0005524	ATP binding	78	1.4611	0.03875			GO:0030286	dynein complex	7	3.60064	0.0372			GO:0006508	proteolysis	57	2.14602	<0.04905			GO:0006508	proteolysis	70	1.9402	<0.04905			GO:0005634	nucleus	148	1.32415	<0.03720			GO:0005634	nucleus	101	1.39909	0.0372			GO:0045202	synapse	10	2.13684	0.0372
		GO:0003676	nucleic acid binding	74	1.52972	0.0258333			GO:0005737	cytoplasm	57	1.75292	0.00744			GO:0000398	mRNA splicing, via spliceosome	15	2.97218	<0.04905			GO:0000398	mRNA splicing, via spliceosome	16	2.66028	<0.04905		:molecular function								GO:0016021	integral component of membrane	237	1.37885	<0.03720			GO:0005737	cytoplasm	96	1.37747	0.0372
		GO:0005488	binding	31	1.77883	0.0258333			GO:0016020	membrane	63	1.7698	0.00744		:cellular components							:cellular components								GO:0005524	ATP binding	96	1.3563	0.03875		:molecular function								GO:0005654	nucleoplasm	9	3.15557	0.0372
		GO:0003723	RNA binding	29	1.80385	0.0258333			GO:0005634	nucleus	83	1.53956	<0.00744			GO:0005840	ribosome	17	2.40555	0.0212571			GO:0005634	nucleus	128	1.30756	0.0372			GO:0005515	protein binding	248	1.26123	<0.02583			GO:0003676	nucleic acid binding	65	1.54449	0.0258333			GO:0005634	nucleus	146	1.29291	0.0186
	completed soft								GO:0016021	integral component of membrane	199	1.57455	<0.00744			GO:0005737	cytoplasm	73	1.53997	0.0124			GO:0016020	membrane	91	1.39124	0.0248			GO:0003676	nucleic acid binding	94	1.45982	<0.02583			GO:0005515	protein binding	182	1.40188	<0.02583			GO:0016021	integral component of membrane	327	1.20911	<0.01860
	:cellular components								GO:0005887	integral component of plasma membrane	25	2.37374	<0.00744			GO:0005622	intracellular	51	1.70886	0.0124			GO:0016021	integral component of membrane	307	1.30543	<0.0186			GO:0008270	zinc ion binding	90	1.48914	<0.02583			GO:0005524	ATP binding	70	1.55087	<0.02583		:molecular function
		GO:0005886	plasma membrane	27	2.14693	0.0378		:molecular function								GO:0016021	integral component of membrane	263	1.43554	<0.00930			GO:0005681	spliceosomal complex	9	3.51206	<0.0186		completed soft							completed soft								GO:0004497	monooxygenase activity	22	2.15016	0.0484375
		GO:0030286	dynein complex	6	4.21319	0.0378			GO:0003723	RNA binding	22	2.08209	0.03875			GO:0016020	membrane	77	1.4872	<0.00930		:molecular function							:cellular components							:biological processes								GO:0016887	ATPase activity	25	1.75485	0.0221429
		GO:0005847	mRNA cleavage and polyadenylation specificity factor complex	4	8.14001	0.0378			GO:0005524	ATP binding	55	1.66912	0.0221429			GO:0005634	nucleus	119	1.52892	<0.00930			GO:0005524	ATP binding	86	1.41515	0.03875			GO:0016021	integral component of membrane	96	1.54485	0.01895			GO:0006886	intracellular protein transport	11	3.34103	0.04136			GO:0004252	serine-type endopeptidase activity	44	1.82764	0.0221429
		GO:0005737	cytoplasm	39	1.90039	0.0378			GO:0005506	iron ion binding	18	3.2443	0.0221429			GO:0005654	nucleoplasm	9	4.928	<0.00930			GO:0016887	ATPase activity	22	2.0623	0.0155			GO:0016020	membrane	35	1.99695	0.01895			GO:0000398	mRNA splicing, via spliceosome	8	4.10004	0.04136			GO:0008270	zinc ion binding	92	1.46622	0.0155
		GO:0005694	chromosome	6	5.54324	0.02835			GO:0005515	protein binding	181	1.86182	<0.01550		:molecular function								GO:0005515	protein binding	250	1.40022	<0.0155			GO:0030286	dynein complex	6	4.88122	0.01895			GO:0006379	mRNA cleavage	4	12.7714	0.04136			GO:0003677	DNA binding	68	1.4412	<0.01550
		GO:0016021	integral component of membrane	121	1.56481	<0.01260			GO:0008270	zinc ion binding	57	1.87711	<0.01550			GO:0005524	ATP binding	70	1.43987	0.0442857			GO:0008270	zinc ion binding	91	1.63916	<0.0155			GO:0005737	cytoplasm	34	2.09744	0.01895			GO:0006396	RNA processing	9	4.97622	0.04136			GO:0005515	protein binding	302	1.49245	<0.01550
		GO:0005634	nucleus	60	1.80407	<0.01260			GO:0003676	nucleic acid binding	78	2.42731	<0.01550			GO:0005509	calcium ion binding	39	1.64154	0.0258333			GO:0003676	nucleic acid binding	105	1.66895	<0.0155			GO:0005829	cytosol	12	3.57953	0.01895			GO:0045944	positive regulation of transcription from RNA polymerase II promoter	11	4.92038	<0.04136			GO:0005524	ATP binding	112	1.59062	<0.01550
		GO:0016020	membrane	42	1.90834	<0.01260			GO:0005488	binding	29	2.48978	<0.01550			GO:0005515	protein binding	207	1.47489	<0.01550			GO:0004252	serine-type endopeptidase activity	49	2.29607	<0.0155			GO:0005634	nucleus	70	2.55599	<0.01895		:cellular components								GO:0003676	nucleic acid binding	110	1.6726	<0.01550
	:molecular function								GO:0016787	hydrolase activity	15	3.14189	<0.01550			GO:0003676	nucleic acid binding	87	1.84844	<0.01550		completed soft							:molecular function								GO:0005739	mitochondrion	13	2.85382	0.0382		completed soft
		GO:0005524	ATP binding	40	1.89733	0.01598		completed soft								GO:0005488	binding	32	1.92561	<0.01550		:biological processes								GO:0005549	odorant binding	14	5.0154	0.047			GO:0016020	membrane	40	1.78853	0.0382		:biological processes
		GO:0005488	binding	18	2.50156	0.01598		:biological processes								GO:0003723	RNA binding	31	1.98881	<0.01550			GO:0006511	ubiquitin-dependent protein catabolic process	7	6.03604	<0.03727			GO:0017137	Rab GTPase binding	4	6.22278	0.0449437			GO:0005737	cytoplasm	38	1.90954	0.0382			GO:0006357	regulation of transcription from RNA polymerase II promoter	16	2.27447	0.04108
		GO:0005515	protein binding	99	1.68175	<0.01598			GO:0007165	signal transduction	20	4.39329	<0.03513			GO:0004252	serine-type endopeptidase activity	39	2.49349	<0.01550			GO:0016579	protein deubiquitination	6	7.19683	<0.03727			GO:0003723	RNA binding	13	2.63259	0.0426133			GO:0016021	integral component of membrane	131	1.65952	<0.01910			GO:0006508	proteolysis	36	2.36713	0.04108
		GO:0003676	nucleic acid binding	50	2.5992	<0.01598			GO:0006508	proteolysis	29	4.84035	<0.03513		completed soft								GO:0000398	mRNA splicing, via spliceosome	10	8.34376	<0.03727			GO:0005509	calcium ion binding	19	2.16497	0.03995			GO:0005634	nucleus	72	2.16386	<0.01910			GO:0007018	microtubule-based movement	9	3.38817	0.04108
		GO:0003723	RNA binding	19	3.0365	<0.01598			GO:0000398	mRNA splicing, via spliceosome	8	7.27339	<0.03513		:biological processes							:cellular components								GO:0016787	hydrolase activity	8	4.06133	0.0368769		:molecular function								GO:0016579	protein deubiquitination	7	3.82911	0.04108
								:cellular components								GO:0045944	positive regulation of transcription from RNA polymerase II promoter	7	7.88999	0.04288			GO:0005634	nucleus	38	1.82135	0.0164			GO:0004525	ribonuclease III activity	3	11.0701	0.0266333			GO:0005515	protein binding	116	1.89545	<0.01630			GO:0000278	mitotic cell cycle	5	6.53509	0.04108
									GO:0005852	eukaryotic translation initiation factor 3 complex	3	11.919	0.0386			GO:0006508	proteolysis	20	4.38914	<0.02680			GO:0005681	spliceosomal complex	5	9.998	0.01025			GO:0004197	cysteine-type endopeptidase activity	7	12.6881	0.00726364			GO:0008270	zinc ion binding	40	2.1393	<0.01630		:cellular components
									GO:0005847	mRNA cleavage and polyadenylation specificity factor complex	3	13.6302	0.0257333			GO:0007165	signal transduction	19	5.27002	<0.02680			GO:0016021	integral component of membrane	107	2.10595	<0.01025			GO:0005515	protein binding	101	2.12086	<0.00726			GO:0003676	nucleic acid binding	45	2.33605	<0.01630			GO:0005886	plasma membrane	33	1.90924	0.0319167
									GO:0005763	mitochondrial small ribosomal subunit	3	13.5685	0.024125			GO:0007018	microtubule-based movement	7	8.48074	<0.02680			GO:0016020	membrane	41	2.88474	<0.01025			GO:0005524	ATP binding	39	2.30021	<0.00726			GO:0003677	DNA binding	36	2.53838	<0.01630			GO:0005829	cytosol	15	2.45222	0.0278545
									GO:0005840	ribosome	7	4.65642	0.0165429			GO:0000398	mRNA splicing, via spliceosome	9	11.1043	<0.02680			GO:0005886	plasma membrane	25	3.2175	<0.01025			GO:0046872	metal ion binding	23	2.40987	<0.00726			GO:0005524	ATP binding	53	2.55845	<0.01630			GO:0012505	endomembrane system	5	5.1036	0.02681
									GO:0005654	nucleoplasm	5	11.0816	0.0165429		:cellular components							:molecular function								GO:0003677	DNA binding	32	2.78159	<0.00726										GO:0005694	chromosome	6	4.57282	0.0255333
									GO:0005622	intracellular	20	2.96108	0.00772			GO:0005840	ribosome	7	5.71662	0.01945			GO:0030620	U2 snRNA binding	1	3333.33	0.0295			GO:0008270	zinc ion binding	42	2.81415	<0.00726										GO:0005622	intracellular	30	1.88458	0.0143625
									GO:0016021	integral component of membrane	88	2.09554	<0.00772			GO:0030286	dynein complex	5	9.21829	0.0111143			GO:0004843	ubiquitin-specific protease activity	4	9.50344	0.022125			GO:0003700	sequence-specific DNA binding transcription factor activity	19	2.82326	<0.00726										GO:0005813	centrosome	6	4.64756	0.0143625
									GO:0016020	membrane	30	2.5215	<0.00772			GO:0016020	membrane	23	2.53762	0.00648333			GO:0005515	protein binding	101	2.49273	<0.01264			GO:0005488	binding	17	2.89219	<0.00726										GO:0016021	integral component of membrane	169	1.62884	<0.00638
									GO:0005634	nucleus	49	2.74195	<0.00772			GO:0016021	integral component of membrane	77	2.37473	<0.00648			GO:0003676	nucleic acid binding	38	2.85005	<0.01264			GO:0003676	nucleic acid binding	51	3.22895	<0.00726										GO:0016020	membrane	54	1.85983	<0.00638
									GO:0005737	cytoplasm	29	2.74569	<0.00772			GO:0005634	nucleus	42	3.0255	<0.00648			GO:0005524	ATP binding	39	2.96747	<0.01264			GO:0004674	protein serine/threonine kinase activity	9	3.84271	<0.00726										GO:0005737	cytoplasm	51	1.90988	<0.00638
								:molecular function								GO:0005737	cytoplasm	30	3.67166	<0.00648			GO:0008270	zinc ion binding	36	3.07065	<0.01264			GO:0008234	cysteine-type peptidase activity	7	14.7804	<0.00726										GO:0005634	nucleus	86	1.94633	<0.00638
									GO:0016491	oxidoreductase activity	12	3.70108	0.0436765			GO:0005622	intracellular	20	3.73601	<0.00648			GO:0005488	binding	15	3.28494	<0.01264																	GO:0005739	mitochondrion	18	3.0478	<0.00638
									GO:0004812	aminoacyl-tRNA ligase activity	4	8.15661	0.0360938			GO:0005654	nucleoplasm	7	20.4022	<0.00648			GO:0003723	RNA binding	15	3.4101	<0.01264																	GO:0005654	nucleoplasm	9	8.24856	<0.00638
									GO:0003735	structural constituent of ribosome	8	4.59559	0.0275		:molecular function								GO:0016887	ATPase activity	13	4.86709	<0.01264																:molecular function
									GO:0004177	aminopeptidase activity	3	16.0428	0.0235714			GO:0008234	cysteine-type peptidase activity	5	18.4775	0.0465818																								GO:0005509	calcium ion binding	27	1.84202	0.0464
									GO:0003682	chromatin binding	6	5.63857	0.0190385			GO:0030170	pyridoxal phosphate binding	4	11.1452	0.03416																								GO:0004252	serine-type endopeptidase activity	24	2.60955	0.0464
									GO:0000166	nucleotide binding	8	5.65931	0.0190385			GO:0008270	zinc ion binding	27	3.51142	<0.00949																								GO:0003777	microtubule motor activity	8	3.27466	0.0406
									GO:0004252	serine-type endopeptidase activity	17	4.73116	0.0075			GO:0005515	protein binding	91	3.54239	<0.00949																								GO:0036459	ubiquitinyl hydrolase activity	6	4.363	0.0295273
									GO:0005506	iron ion binding	11	6.24893	0.0075			GO:0005524	ATP binding	31	3.58825	<0.00949																								GO:0046872	metal ion binding	29	1.86098	0.01624
									GO:0005085	guanyl-nucleotide exchange factor activity	4	7.35024	0.0075			GO:0003676	nucleic acid binding	31	3.69043	<0.00949																								GO:0005488	binding	22	2.24721	0.00902222
									GO:0046872	metal ion binding	19	2.93205	<0.00750			GO:0003723	RNA binding	12	4.39802	<0.00949																								GO:0005515	protein binding	166	2.0515	<0.00902
									GO:0005515	protein binding	108	3.27947	<0.00750			GO:0005488	binding	15	4.92578	<0.00949																								GO:0003677	DNA binding	39	2.09998	<0.00902
									GO:0008270	zinc ion binding	33	3.29878	<0.00750			GO:0016887	ATPase activity	11	5.82905	<0.00949																								GO:0008270	zinc ion binding	57	2.30414	<0.00902
									GO:0005524	ATP binding	38	3.4644	<0.00750			GO:0003777	microtubule motor activity	7	9.19601	<0.00949																								GO:0005524	ATP binding	64	2.34394	<0.00902
									GO:0003723	RNA binding	15	4.26354	<0.00750			GO:0035091	phosphatidylinositol binding	4	13.9909	<0.00949																								GO:0003824	catalytic activity	31	2.34502	<0.00902
									GO:0016887	ATPase activity	10	4.36586	<0.00750																															GO:0016887	ATPase activity	15	2.6072	<0.00902
									GO:0005488	binding	18	4.53127	<0.00750																															GO:0003676	nucleic acid binding	70	2.7214	<0.00902
									GO:0003676	nucleic acid binding	51	4.79112	<0.00750																															GO:0000287	magnesium ion binding	7	5.35783	<0.00902


[truncated: 1 more columns]

## Sheet: Table S7
Table S7. Example command lines to generate discoal simulations.
AOM	discoal 120 2000 55000 -Pt 100.667293 1006.672930 -Pre 1107.340223 3322.020670 -en 0.000214 0 1.002185 -en 0.000363 0 1.003592 -en 0.000439 0 1.003717 -en 0.000517 0 1.020643 -en 0.000598 0 1.024216 -en 0.000680 0 1.024809 -en 0.000764 0 1.037077 -en 0.000851 0 1.040212 -en 0.000939 0 1.043685 -en 0.001029 0 1.054121 -en 0.001122 0 1.074898 -en 0.001219 0 1.079116 -en 0.001318 0 1.085179 -en 0.00…
BFM	discoal 138 2000 55000 -Pt 1330.793457 13307.934565 -Pre 14638.728022 43916.184065 -en 0.000161 0 0.985949 -en 0.000216 0 0.983492 -en 0.000271 0 1.000000 -en 0.000328 0 0.999114 -en 0.000385 0 1.000000 -en 0.000444 0 1.077979 -en 0.000508 0 1.071814 -en 0.000573 0 1.024200 -en 0.000636 0 1.049526 -en 0.000702 0 1.070901 -en 0.000770 0 1.020093 -en 0.000836 0 0.974589 -en 0.000900 0 0.893579 -en …
BFS	discoal 162 2000 55000 -Pt 1750.204699 17502.046985 -Pre 19252.251684 57756.755051 -en 0.000038 0 1.001158 -en 0.000077 0 1.004693 -en 0.000117 0 1.017850 -en 0.000157 0 1.019335 -en 0.000198 0 1.022229 -en 0.000240 0 1.025899 -en 0.000282 0 1.030126 -en 0.000326 0 1.030824 -en 0.000369 0 1.031031 -en 0.000459 0 1.031171 -en 0.000891 0 1.030126 -en 0.000943 0 1.027106 -en 0.000995 0 1.019246 -en …
CMS	discoal 182 2000 55000 -Pt 465.266905 4652.669049 -Pre 5117.935954 15353.807861 -en 0.000061 0 1.111333 -en 0.000096 0 2.040230 -en 0.000160 0 2.927333 -en 0.000252 0 3.603759 -en 0.000368 0 3.724538 -en 0.000489 0 3.778291 -en 0.000613 0 3.793999 -en 0.000739 0 3.801097 -en 0.000867 0 3.813393 -en 0.000997 0 3.819256 -en 0.001128 0 3.828034 -en 0.001261 0 3.836271 -en 0.001396 0 3.850718 -en 0.0…
GAS	discoal 112 2000 55000 -Pt 569.780857 5697.808570 -Pre 6267.589427 18802.768280 -en 0.000080 0 0.631586 -en 0.000132 0 0.589447 -en 0.000181 0 0.159569 -en 0.000195 0 0.159078 -en 0.000209 0 0.154646 -en 0.000222 0 0.153297 -en 0.000236 0 0.151153 -en 0.000250 0 0.149826 -en 0.000278 0 0.149120 -en 0.000511 0 0.149826 -en 0.000530 0 0.150585 -en 0.000550 0 0.158882 -en 0.000572 0 0.165277 -en 0.0…
GNS	discoal 62 2000 55000 -Pt 1999.973115 19999.731147 -Pre 21999.704262 65999.112785 -en 0.000820 0 0.992861 -en 0.001110 0 0.794064 -en 0.001350 0 0.540221 -en 0.001520 0 0.490645 -en 0.001679 0 0.473441 -en 0.001838 0 0.467565 -en 0.002002 0 0.463145 -en 0.002170 0 0.461279 -en 0.002344 0 0.456089 -en 0.002523 0 0.453183 -en 0.002708 0 0.451860 -en 0.002900 0 0.450422 -en 0.003099 0 0.448048 -en 0…
GWA	discoal 92 2000 55000 -Pt 974.582413 9745.824130 -Pre 10720.406543 32161.219629 -en 0.000242 0 1.001700 -en 0.000367 0 1.007686 -en 0.001640 0 1.007342 -en 0.002131 0 1.007686 -en 0.002480 0 1.008099 -en 0.003237 0 0.997880 -en 0.003438 0 0.560152 -en 0.003554 0 0.530789 -en 0.003667 0 0.530786 -en 0.003784 0 0.530789 -en 0.003904 0 0.530786 -en 0.004027 0 0.528428 -en 0.004154 0 0.526746 -en 0.0…
UGS	discoal 206 2000 55000 -Pt 1165.186611 11651.866111 -Pre 12817.052722 38451.158167 -en 0.000072 0 1.000968 -en 0.000096 0 1.008257 -en 0.000121 0 1.008772 -en 0.000146 0 1.022998 -en 0.000172 0 1.007552 -en 0.000197 0 1.003068 -en 0.000223 0 1.001495 -en 0.000249 0 1.000662 -en 0.000275 0 0.997039 -en 0.000302 0 0.997529 -en 0.000328 0 0.995950 -en 0.000382 0 0.994539 -en 0.000410 0 0.995950 -en …
To simulate no sweeps, remove the -ws, -Pa, -Pu, -Pc, -Pf, and -x flags as well as according values
To simulate complete sweeps, remove the -Pc flag and values
To simulate hard sweeps, remove the -Pf flag and values
Location changes by setting the value of $x (between 0 and 1)
